# Supplementary material for: Volatile Organic Compounds (VOCs) Produced by Levilactobacillus brevis WLP672 Fermentation in Defined Media Supplemented with Different Amino Acids
Source: Molecules. 2024 Feb 6;29(4):753. doi: 10.3390/molecules29040753 (PMC10892824; doi:10.3390/molecules29040753)
Supplement: Supplementary file 1 [file molecules-29-00753-s001.zip]

Archive with 1 entries (1 files):
- molecules-2808583-supplementary.pdf
